# Supplementary material for: Contribution of temporal data to predictive performance in 30-day readmission of morbidly obese patients
Source: PeerJ. 2017 Apr 25;5:e3230. doi: 10.7717/peerj.3230 (PMC5407280; doi:10.7717/peerj.3230)
Supplement: Supplemental Information 4 [file peerj-05-3230-s004.zip]

Archive with 8 entries (8 files):
- R_Scripts/getSparseMatrix.R
- R_Scripts/S1_preprocessingAll.R
- R_Scripts/S2_filterComplex.R
- R_Scripts/S2_first_CopyASCHEDFromNextRecord8.R
- R_Scripts/S3_preprocessingTopCodes.R
- R_Scripts/S4_preprocessingPheno.R
- R_Scripts/S5_CombineVisits_NOparalel.R
- R_Scripts/S6_GlmNet8_100times10foldCV.R
