# Supplementary material for: Contribution of temporal data to predictive performance in 30-day readmission of morbidly obese patients
Source: PeerJ. 2017 Apr 25;5:e3230. doi: 10.7717/peerj.3230 (PMC5407280; doi:10.7717/peerj.3230)
Supplement: Supplemental Information 4 [file peerj-05-3230-s004.zip › R_Scripts/getSparseMatrix.R]

library(Matrix)
library(data.table)

getSparseMatrixHCUP <- function(data, names) {
  time <- Sys.time()
  
  is <- c()
  js <- c()
  
#  names(data) <- paste("C", 1:ncol(data), sep="") 
  setnames(data, names(data), paste("C", 1:ncol(data), sep=""))

  # add row of A letters to prevent conversion to integer column
  data <- rbindlist(list(data, as.list(rep("a", ncol(data)))))

  data$ID <- 1:nrow(data)
  data <- data.table(data, key = names(data)[1])
  
  for(j in 1:(ncol(data)-1)) {
    setkeyv(data, names(data)[j])
    for(i in 1:length(names)) {
      pos <- data[names[i],]$ID
      is <- c(is, pos)
      js <- c(js, rep(i,length(pos)))
    }
    print(paste("Processed column ", j, sep=""))
  }
  
  js <- js[-which(is.na(is))]
  is <- is[-which(is.na(is))]
  
  xs <- rep(T, length(js))
  
  print(Sys.time()-time)

  data <- data[1:(nrow(data)-1),]

  sparseMatrix(i=is, j=js, x=xs, dims=c(nrow(data), length(names)), dimnames=list(c(), paste0("ICD_",names)))  
}
