# Supplementary material for: Contribution of temporal data to predictive performance in 30-day readmission of morbidly obese patients
Source: PeerJ. 2017 Apr 25;5:e3230. doi: 10.7717/peerj.3230 (PMC5407280; doi:10.7717/peerj.3230)
Supplement: Supplemental Information 4 [file peerj-05-3230-s004.zip › R_Scripts/S1_preprocessingAll.R]

library(parallel)
library(doParallel)
library(data.table)

# values below this are considered missing values for procedure days (pr)
PrColNames <-paste("PR", 1:21, sep="")
PrDayColNames <-paste("PRDAY", 1:21, sep="")
InFilePattern <- "U:/HCUP/tempData/sid"
OutFilePattern <- "C:/temp/resultsTemp/igor/"

# read the lookup table for procedure names
#data <- readLines("~/Code/scopes/sid.ca/data/Ptab12.txt")
#lookup <- data[grep("^([0-9][0-9][.][0-9][0-9][\t])", data)]
#lookup <- data.frame(Code=unlist(lapply(lookup, function(x) substr(x,1,5))),
#                    Name=unlist(lapply(lookup, function(x) substr(x,7,nchar(x)))), 
#                    stringsAsFactors=F)

#lookup$Code <-  sub("[.]", "", lookup$Code)

#lookup[lookup$Code %in% "0001", "Name"]

processFile <- function(data.dt) {
  
  # keep only 2009
  data.dt <- data.dt[SID_YEAR > 2008, ]
  
  # remove all records where patient died
  data.dt <- data.dt[DIED == 0, ]
  
  # check if patient left the hospital on his own will
  data.dt <- data.dt[DISPUNIFORM != 7, ]
  
  # remove all without a valid VisitLink value
  data.dt <- data.dt[VisitLink >= 0, ]
  
  # order by VisitLink and DaysToEvent
  data.dt <- data.dt[order(VisitLink,DaysToEvent)]
  
  # calculate difference between two subsequent hospitalizations for the same patient
  data.dt[, DaysToReadmission := c(diff(DaysToEvent), 9999), by = "VisitLink"]
  data.dt[, DaysFromLastAdmission := c(0, diff(DaysToEvent)), by = "VisitLink"]
  data.dt[, Readmit30 := DaysToReadmission < 31, by = "VisitLink"]
  
  return (data.dt)
}

data <- readRDS(paste(InFilePattern, 18, ".rds", sep=""))
data.dt <- as.data.table(data)
idx<-19
for(idx in 19:100) {
  data <- readRDS(paste(InFilePattern, idx, ".rds", sep=""))
  data <- data[data$SID_YEAR > 2008,]
  data.dt <- rbindlist(list(data.dt, as.data.table(data)))
  print(paste(nrow(data.dt), " Age:", idx))  
}

object.size(data.dt)
data.dt <- processFile(data.dt)

saveRDS(data.dt, paste0(OutFilePattern, "sidAll.rds"))


data.r=data.dt[Readmit30==TRUE]
data.r = unique(data.r,by="VisitLink")
data.non.r= data.dt[Readmit30==FALSE]
data.non.r = unique(data.non.r,by="VisitLink")


data.all.new = rbindlist(list(data.r, data.non.r))
data.all.new = unique(data.all.new, by="VisitLink")
table(data.all.new$Readmit30)

saveRDS(data.all.new, paste0(OutFilePattern, "sidDataAllNew.rds"))
