# Supplementary material for: Contribution of temporal data to predictive performance in 30-day readmission of morbidly obese patients
Source: PeerJ. 2017 Apr 25;5:e3230. doi: 10.7717/peerj.3230 (PMC5407280; doi:10.7717/peerj.3230)
Supplement: Supplemental Information 4 [file peerj-05-3230-s004.zip › R_Scripts/S2_filterComplex.R]

#install.packages("plyr")
library (plyr)
library(data.table)
library(Matrix)


#data <- readRDS(paste0("SIDCA_MO_ICD_", cNum, ".rds")) #data for all years, all patients with at least one time occurance of ICD 9 code

countTotalNuDays<-function (DaysToReadmission, LOS) {  #d= c("DaysToReadmission", "LOS") for one Visitlink (patient)
  #  d=d[, DaysToReadmission:=c(0L, DaysToReadmission[-1])] #change first in DaysToReadmission to 0
  nu=LOS[1]  #at the end of first admission the total number of days is equal to LOS  
  if (length(LOS)>1) {
    for (i in 2: length(LOS)) {  #from the second admission sum of previous days + days to admission + los for previous admission
      nu=c(nu, nu[i-1]+LOS[i] + DaysToReadmission[i-1])
    }
  }
  return (nu)
}

#calculatte number of hospitalizations in last 30/60/90/180/365/730 days
countNuHosp<-function (d, days) {  #d= vector of TotalNuDays; days=number of days inside an interval, NuRecords= how many records of the same patients are included
  nu=1
  if(nrow(d)>1) {
    for (i in (2:nrow(d))) {
      j=1
      n=1
      while ((j<i) & (n==1)) {
        if ((d[i]-d[j])<days) {
          n=i-j+1
        } 
        j=j+1
      }
      nu=c(nu, n)
    }
  }
  return (nu)
}

#calculate average and sum of  NCHRONIC, NPR, los for all historical admissions  for each patient stay
calculateAverage<-function (d) {  #d= c("NCHRONIC", "NPR", "LOS") for one Visitlink (patient)
  npr=d[1,NPR]  #for the first admission (this is used to calculate sum )
  nchr=d[1,NCHRONIC]
  los=d[1,LOS]
  nprM=d[1,NPR]  #for the first admission the (this is used to calculate mean)
  nchrM=d[1,NCHRONIC]
  losM=d[1,LOS]
  if(nrow(d)>1){
    for (i in 2: nrow(d)) {  #from the second admission sum of previous days + days to admission + los for previous admission
      nchrM=c(nchrM, mean(d[1:i,NCHRONIC]))
      nprM=c(nprM, mean(d[1:i,NPR]))
      losM=c(losM, mean(d[1:i,LOS]))
      nchr=c(nchr, sum(d[1:i,NCHRONIC]))
      npr=c(npr, sum(d[1:i,NPR]))
      los=c(los, sum(d[1:i,LOS]))
    }
  }
  return (as.matrix(cbind(nchronicMean=nchrM, nprMean=nprM, losMean=losM, nchronicSum=nchr, nprSum=npr, losSum=los)))
}

#calculate sum and average NCHRONIC and NPR and LOS for last 30/60/90/180/270/365/729 days  for each patient stay

CalculateOnInterval<-function (d, days) {  #d= c("NCHRONIC", "NPR", "LOS", "TotalNuDays") for one Visitlink (patient)
  npr=d[1,NPR]  #for sum 
  nchr=d[1,NCHRONIC]
  los=d[1,LOS]
  
  nprM=d[1,NPR]  #for mean
  nchrM=d[1,NCHRONIC]
  losM=d[1,LOS]
  if (nrow(d)>1) {
    for (i in 2: nrow(d)) {  #from the second admission sum of previous days + days to admission + los for previous admission
      j=1
      npr1=d[i,NPR]
      nchr1=d[i,NCHRONIC]
      los1=d[i,LOS]
      npr1M=d[i,NPR]
      nchr1M=d[i,NCHRONIC]
      los1M=d[i,LOS]
      f=FALSE
      while (j<i) {
        
        if ((d[i,TotalNuDays]-d[j,TotalNuDays])<days & f==FALSE) {
          nchr1=sum(d[j:i,NCHRONIC])
          npr1=sum(d[j:i,NPR])
          los1=sum(d[j:i,LOS])
          nchr1M=mean(d[j:i,NCHRONIC])
          npr1M=mean(d[j:i,NPR])
          los1M=mean(d[j:i,LOS])
          f=TRUE
        }
        j=j+1
      }
      npr=c(npr, npr1)
      los=c(los, los1)
      nchr=c(nchr, nchr1)
      nprM=c(nprM, npr1M)
      losM=c(losM, los1M)
      nchrM=c(nchrM, nchr1M)
    }
  }
   dd=cBind(nchr, npr, los, nchrM, nprM, losM)
  colnames(dd)<-paste0(colnames(dd)[1:ncol(dd)], as.character(days))
  return (dd)
  
}


#***** MAIN

# START HERE FOR PARALLEL
table(data$ASCHED)

uniqueVisitLink=unique(data$VisitLink)
setkey(data, VisitLink)
data3=data[,TotalNuDays:=countTotalNuDays(as.double(DaysToReadmission), as.double(LOS)), by=VisitLink]
data3[,list(VisitLink, DaysToReadmission, LOS, TotalNuDays)]
setkey(data3, VisitLink)
data3=data3[,nuHosp:= 1:nrow(data3), by=VisitLink] #the hospitalization number / total number of hospitalizations until now
data3[,list(VisitLink, DaysToReadmission, LOS, TotalNuDays, nuHosp)]


#here for paralel!!!


getSequencesPerPatient<-function(d) {
  d2=c()
  for (k in 20:44) {
    d1=d$nuHosp[grep(cNum, d[[k]])]
    d2=c(d2, d1)
  }
 d2=sort(d2[1:length(d2)], decreasing=F)
#  SeqMO[[j]]=c(d2)
 # print(j)
  return(d2)
}


#paralel
data3=readRDS(paste0(path, "SIDCA_MO_ICD_", cNum, "_nuHospTotalNuDays.rds"))
uniqueVisitLink=unique(data3$VisitLink)
fourth=ceiling(length(uniqueVisitLink)/4)
parallelDiv=c(fourth,2*fourth, 3*fourth)
#data2=data3
paralelNu=1
data2=data3[VisitLink<=uniqueVisitLink[parallelDiv[1]],] # first quarter of patients
#data2=data2[164719:165700,]  #ZACASNO
uniqueVisitLink=unique(data2$VisitLink)


SeqMO=list()
for (i in 1:length(uniqueVisitLink)) {
  t=getSequencesPerPatient(data2[VisitLink==uniqueVisitLink[i],])
  SeqMO[[i]]=t
  print(i)
}

SeqMO # a list of vectors. Each vector is a sequence of the record number where the MO diagnose occurs. The list is sorted by the patient ids
# the first value of the vector is always  VisitLink

SeqMO[[1]][2] # print the record number where MO occurs first for the first patient 
SeqMO[[1]][length(SeqMO[[i]])] #print the record number where MO occurs last for the first patient
#saveRDS(SeqMO, paste0(path, cNum, "_Seq_Paralel_", paralelNu, ".rds"))
saveRDS(SeqMO, paste0(path, cNum, "_Seq_paralel_", paralelNu, ".rds"))
#SeqMO=readRDS(paste0(path, cNum, "_Seq_paralel_", paralelNu, ".rds"))

for (j in 2:4) {
  paralelNu=j
SeqMO=readRDS(paste0(path, cNum, "_Seq_paralel_", paralelNu, ".rds"))
SeqMONew=list()
VisitLinkLastSeq=data.frame()

#data5R=data.frame()  #for last 5 hospitalizations of each patient in 365 days window
#data6R=data.frame()
#data4R=data.frame()
#data3R=data.frame()
#data2R=data.frame()
data1R=data.frame()

for (i in 1:length(SeqMO)) {
  #SeqMONew=list()
#  nuHosplastMO=SeqMO[[i]] [1]  #get number of the first hospitalization with MO code
  nuHosplastMO=SeqMO[[i]]  #get number of the last hospitalization with MO code
  temp=data2[VisitLink==uniqueVisitLink[i] & nuHosp==nuHosplastMO,]
  #nrow(temp)
 # temp[, c("VisitLink", "nuHosp", "TotalNuDays", "SID_YEAR"), with=F]
  
#   if (temp[nrow(temp),TotalNuDays]>365) {  #if more than 1 year of tracking the patient than include only records from the last year, else include all records
#     days=temp[nrow(temp),TotalNuDays]-365
#     SeqMONew=temp[TotalNuDays>days,]
#     #SeqMONew[,c("nuHosp", DaysToEvent", "TotalNuDays"), with=F]
#   } else if (temp[nrow(temp), SID_YEAR]>2009){  # if patient could be tracked at least 365 days, but it is less than 365 days between his last and first record, then use all his records
#     SeqMONew=temp
#   } else {
#     SeqMONew=list()
#   }
  #SeqMONew=rbind(SeqMONew, temp)
  data1R=rbind(data1R, temp)
#   if (length(SeqMONew)>0) {
#     if (nrow(SeqMONew)>5) {
#       data6R=rbind(data6R, SeqMONew[(nrow(SeqMONew)-5) : nrow(SeqMONew), ]) #get last 6 hospitalizations in 365 days for each patient
#      } 
#     if (nrow(SeqMONew)>4) {
#        data5R=rbind(data5R, SeqMONew[(nrow(SeqMONew)-4) : nrow(SeqMONew), ]) #get last 5 hospitalizations in 365 days for each patient
#      } 
#     if (nrow(SeqMONew)>3) {
#        data4R=rbind(data4R, SeqMONew[(nrow(SeqMONew)-3) : nrow(SeqMONew), ]) #get last 4 hospitalizations in 365 days for each patient
#      } 
#     if (nrow(SeqMONew)>2) {
#        data3R=rbind(data3R, SeqMONew[(nrow(SeqMONew)-2) : nrow(SeqMONew), ]) #get last 3 hospitalizations in 365 days for each patient
#      }
#     if (nrow(SeqMONew)>1) {
#        data2R=rbind(data2R, SeqMONew[(nrow(SeqMONew)-1) : nrow(SeqMONew), ]) #get last 2 hospitalizations in 365 days for each patient
#      }
#               
 # }
              
  #VisitLinkLastSeq[, c("VisitLink", "nuHosp", "TotalNuDays", "SID_YEAR"), with=F] 
  print(i)
  #i=i+1 #začasno
}
saveRDS(data1R, paste0(path, cNum, "_365daysPerPatient_1hospitalization_paralel_", paralelNu, ".rds"))
} # for j (paralelNu)
#dim(VisitLinkLastSeq) #database of all patient's records that are within 365 days from the last record with MO occurance
#VisitLinkLastSeq[1:30, c("VisitLink", "nuHosp", "TotalNuDays"), with=F] #final database

data1RAll=data.table()
for (i in 1:4) {
  tmp=readRDS(paste0(path, cNum, "_365daysPerPatient_1hospitalization_paralel_", paralelNu, ".rds"))
  
  tmp=as.data.table(tmp)
  data1RAll=rbind(data1RAll, tmp)
}  
name="data1_1"
MinRecords=1
saveRDS(data1RAll,paste0(path, cNum, "_365daysPerPatient_paralel_HospNumber_allPatiensWithLast_", name,"_MinRecords_", MinRecords, "_all.rds"))

#finish here if data1R
dim(data5R) #database of all patient's records that are within 365 days from the last record with MO occurance
data5R[1:30, c("VisitLink", "nuHosp", "TotalNuDays"), with=F] #final database

#saveRDS(VisitLinkLastSeq, paste0(path, cNum, "_365daysPerPatient_Paralel_", paralelNu, ".rds"))
#saveRDS(VisitLinkLastSeq, paste0(path, cNum, "_365daysPerPatient_paralel_", paralelNu, ".rds"))
saveRDS(data6R, paste0(path, cNum, "_365daysPerPatient_6hospitalizations_paralel_", paralelNu, ".rds"))
saveRDS(data5R, paste0(path, cNum, "_365daysPerPatient_5hospitalizations_paralel_", paralelNu, ".rds"))
saveRDS(data4R, paste0(path, cNum, "_365daysPerPatient_4hospitalizations_paralel_", paralelNu, ".rds"))
saveRDS(data3R, paste0(path, cNum, "_365daysPerPatient_3hospitalizations_paralel_", paralelNu, ".rds"))
saveRDS(data2R, paste0(path, cNum, "_365daysPerPatient_2hospitalizations_paralel_", paralelNu, ".rds"))
saveRDS(data1R, paste0(path, cNum, "_365daysPerPatient_1hospitalization_paralel_", paralelNu, ".rds"))

#check...r=3
r=5
name="data5R"
data=readRDS(paste0(path, cNum, "_365daysPerPatient_", r,"hospitalizations_paralel_", paralelNu, ".rds"))
data[1:30, c("VisitLink", "nuHosp", "TotalNuDays"), with=F] 


#HospNumber is the  number of hospitalization record in the last 365 days; nuHosp is for all hospitslizations in initial database

data2=readRDS(paste0(path, cNum, "_365daysPerPatient_Paralel_", paralelNu, ".rds"))
table(data2$SID_YEAR)
uniqueVisitLink=unique(data2$VisitLink)
print(length(uniqueVisitLink))
#Get new numbers for hospitalization records in 365 days
data2=data2[,HospNumber:= 1:nrow(data2), by=VisitLink]
data2[1:30, c("VisitLink", "nuHosp", "HospNumber","TotalNuDays"), with=F] #final database
saveRDS(data2, paste0(path, cNum, "_365daysPerPatient_paralel_HospNumber", paralelNu, ".rds")) #DATABASE 1: all patiens records in 365 days

#nameD="data3R"
#d=data3R
#r=3
saveDatasetxRecords<-function (d, nameD, r) {
  #table(dR$SID_YEAR)
  uV=unique(d$VisitLink)
  #print(length(uniqueVisitLink5))
  #Get new numbers for last x hospitalization records in 365 days
  d=d[,HospNumber:= 1:r, by=VisitLink]
  #d[1:30, c("VisitLink", "nuHosp", "HospNumber","TotalNuDays"), with=F] #final database
  saveRDS(d, paste0(path, cNum, "_365daysPerPatient_paralel_HospNumber_allPatiensWithLast_", nameD, paralelNu, ".rds")) #DATABASE 2: All patienst with at least 5 records in 365 days; we include last 5 records 
}

#data=readRDS(paste0(path, cNum, "_365daysPerPatient_", r,"hospitalizations_paralel_", paralelNu, ".rds"))

#dim(data3R)
#data3R[1:30, c("VisitLink", "nuHosp", "HospNumber","TotalNuDays"), with=F] #final database

saveDatasetxRecords(data2R, "data2R",2)
saveDatasetxRecords(data3R, "data3R",3)
saveDatasetxRecords(data4R, "data4R",4)
saveDatasetxRecords(data5R, "data5R",5)
saveDatasetxRecords(data6R, "data6R",6)


#START HERE TO ANALYZE HISTORY FOR 6 TO 2 RECORDS!!!
#paralelNu=1
#check...

MinRecords=2

if (MinRecords==6) {
  data6=readRDS(paste0(path, cNum, "_365daysPerPatient_paralel_HospNumber_allPatiensWithLast_", "data6R", paralelNu, ".rds"))
#  data[1:30, c("VisitLink", "nuHosp", "HospNumber", "TotalNuDays"), with=F] 
  data5=readRDS(paste0(path, cNum, "_365daysPerPatient_paralel_HospNumber_allPatiensWithLast_", "data5R", paralelNu, ".rds"))
  data4=readRDS(paste0(path, cNum, "_365daysPerPatient_paralel_HospNumber_allPatiensWithLast_", "data4R", paralelNu, ".rds"))
  data3=readRDS(paste0(path, cNum, "_365daysPerPatient_paralel_HospNumber_allPatiensWithLast_", "data3R", paralelNu, ".rds"))
  data2=readRDS(paste0(path, cNum, "_365daysPerPatient_paralel_HospNumber_allPatiensWithLast_", "data2R", paralelNu, ".rds"))
  vL=unique(data6$VisitLink)
  data6_1=data6[data6$VisitLink %in% vL,]
  data5_1=data5[data5$VisitLink %in% vL,]
  data4_1=data4[data4$VisitLink %in% vL,]
  data3_1=data3[data3$VisitLink %in% vL,]
  data2_1=data2[data2$VisitLink %in% vL,]
}

if (MinRecords==5) {
  data5=readRDS(paste0(path, cNum, "_365daysPerPatient_paralel_HospNumber_allPatiensWithLast_", "data5R", paralelNu, ".rds"))
  data4=readRDS(paste0(path, cNum, "_365daysPerPatient_paralel_HospNumber_allPatiensWithLast_", "data4R", paralelNu, ".rds"))
  data3=readRDS(paste0(path, cNum, "_365daysPerPatient_paralel_HospNumber_allPatiensWithLast_", "data3R", paralelNu, ".rds"))
  data2=readRDS(paste0(path, cNum, "_365daysPerPatient_paralel_HospNumber_allPatiensWithLast_", "data2R", paralelNu, ".rds"))
  vL=unique(data5$VisitLink)
  data5_1=data5[data5$VisitLink %in% vL,]
  data4_1=data4[data4$VisitLink %in% vL,]
  data3_1=data3[data3$VisitLink %in% vL,]
  data2_1=data2[data2$VisitLink %in% vL,]
  
}

if (MinRecords==4) {
  data4=readRDS(paste0(path, cNum, "_365daysPerPatient_paralel_HospNumber_allPatiensWithLast_", "data4R", paralelNu, ".rds"))
  data3=readRDS(paste0(path, cNum, "_365daysPerPatient_paralel_HospNumber_allPatiensWithLast_", "data3R", paralelNu, ".rds"))
  data2=readRDS(paste0(path, cNum, "_365daysPerPatient_paralel_HospNumber_allPatiensWithLast_", "data2R", paralelNu, ".rds"))
  vL=unique(data4$VisitLink)
  data4_1=data4[data4$VisitLink %in% vL,]
  data3_1=data3[data3$VisitLink %in% vL,]
  data2_1=data2[data2$VisitLink %in% vL,]
}

if (MinRecords==3) {
  data3=readRDS(paste0(path, cNum, "_365daysPerPatient_paralel_HospNumber_allPatiensWithLast_", "data3R", paralelNu, ".rds"))
  data2=readRDS(paste0(path, cNum, "_365daysPerPatient_paralel_HospNumber_allPatiensWithLast_", "data2R", paralelNu, ".rds"))
  vL=unique(data3$VisitLink)
  data3_1=data3[data3$VisitLink %in% vL,]
  data2_1=data2[data2$VisitLink %in% vL,]
}

if (MinRecords==2) {
  data2=readRDS(paste0(path, cNum, "_365daysPerPatient_paralel_HospNumber_allPatiensWithLast_", "data2R", paralelNu, ".rds"))
  vL=unique(data2$VisitLink)
  data2_1=data2[data2$VisitLink %in% vL,]
}

#For selecting only VisitLinks with more than 5 records (data6R ) from data5R, data4R, data3R, data2R

# vL=unique(data5$VisitLink)
# data5_1=data5[data5$VisitLink %in% vL,]
# data4_1=data4[data4$VisitLink %in% vL,]
# data3_1=data3[data3$VisitLink %in% vL,]
# data2_1=data2[data2$VisitLink %in% vL,]

#************ calculate average number of hospitalizations in this new database (#Not for Sašo)
#do this for data6_1... data2_1 

uniqueVisitLink=vL
#name="data6_1"
#data2=data6
#name="data4_1"
#data2=data4


calculateNewFeatures<-function(MinRecords, name, data2) {
  nu30=c()
  nu60=c()
  nu90=c()
  nu180=c()
  nu270=c()
  nu365=c()
  #nu730=c()
  avg=matrix( nrow = 0, ncol = 6)
  ca30=matrix( nrow = 0, ncol = 6)
  ca60=matrix( nrow = 0, ncol = 6)
  ca90=matrix( nrow = 0, ncol = 6)
  ca180=matrix( nrow = 0, ncol = 6)
  ca270=matrix( nrow = 0, ncol = 6)
  ca365=matrix( nrow = 0, ncol = 6)
  #ca730=matrix( nrow = 0, ncol = 6)
  nuHosp=c()
  #nuRehosp=c()
  ptm <- proc.time()
  #for (i in 1:length(uniqueVisitLink)) {
  for (i in 1:length(uniqueVisitLink)) {
    
    rVisitLink=subset(data2, data2$VisitLink==uniqueVisitLink[i])
    nu30=c(nu30, countNuHosp(rVisitLink[,c("TotalNuDays"), with=F],30))  # number of hospitalizations for patient in last 30 days
    nu60=c(nu60, countNuHosp(rVisitLink[,c("TotalNuDays"),with=F],60))
    nu90=c(nu90, countNuHosp(rVisitLink[,c("TotalNuDays"),with=F],90))
    nu180=c(nu180, countNuHosp(rVisitLink[,c("TotalNuDays"),with=F],180))
    nu270=c(nu270, countNuHosp(rVisitLink[,c("TotalNuDays"),with=F],270))
    nu365=c(nu365, countNuHosp(rVisitLink[,c("TotalNuDays"),with=F],365))
    # nu730=c(nu730, countNuHosp(rVisitLink[,c("TotalNuDays"),with=F],730))
    nuHosp=c(nuHosp, 1:nrow(rVisitLink)) #the hospitalization number / total number of hospitalizations until now
    
    avg=rBind(avg, calculateAverage(rVisitLink[,c("NCHRONIC", "NPR", "LOS"),with=F])) #sum and average NCHR, NPR and LOS for all hospitalization in the past including current
    #avg30=c(avg, calculateAverage(rVisitLink[c("NCHRONIC", "NPR", "LOS")]))
    
    ca30=rBind(ca30, CalculateOnInterval(rVisitLink[,c("NCHRONIC", "NPR", "LOS","TotalNuDays"), with=FALSE],30))  # number of procedures, diagnoses and LOS  for patient in the last 30 days
    ca60=rBind(ca60, CalculateOnInterval(rVisitLink[,c("NCHRONIC", "NPR", "LOS","TotalNuDays"), with=FALSE],60))
    ca90=rBind(ca90, CalculateOnInterval(rVisitLink[,c("NCHRONIC", "NPR", "LOS","TotalNuDays"), with=FALSE],90))
    ca180=rBind(ca180, CalculateOnInterval(rVisitLink[,c("NCHRONIC", "NPR", "LOS","TotalNuDays"), with=FALSE],180))
    ca270=rBind(ca270, CalculateOnInterval(rVisitLink[,c("NCHRONIC", "NPR", "LOS","TotalNuDays"), with=FALSE],270))
    ca365=rBind(ca365, CalculateOnInterval(rVisitLink[,c("NCHRONIC", "NPR", "LOS","TotalNuDays"), with=FALSE],365))
    #ca730=rBind(ca730, CalculateOnInterval(rVisitLink[,c("NCHRONIC", "NPR", "LOS","TotalNuDays"), with=FALSE],730))
    print(i)
    
  }
  proc.time()-ptm
  #data2=data[(VisitLink>uniqueVisitLink[parallelDiv[1]]) & (VisitLink<=uniqueVisitLink[parallelDiv[2]]),]
  
  data2[,HospNumber:=nuHosp]
  data2[,NuHosp30:=nu30]
  data2[,NuHosp60:=nu60]
  data2[,NuHosp90:=nu90]
  data2[,NuHosp180:=nu180]
  data2[,NuHosp270:=nu270]
  data2[,NuHosp365:=nu365]
  #data[,NuHosp730:=nu730]
  data2=cbind(data2, avg)
  
  #data=cbind(data, ca30, ca60, ca90, ca180, ca270, ca365, ca730)
  data2=cbind(data2, ca30, ca60, ca90, ca180, ca270, ca365)
  
 # data2[c(3:10,1:100),340:346, with=FALSE]
#  data2$LOS[1:15]
 # data2$los30[1:15]

#  saveRDS(data2, paste0(path, cNum, "_NewVar_365days_Paralel_", name,"_Paralel_",paralelNu, ".rds"))
  saveRDS(data2, paste0(path, cNum, "_NewVar_365days_Paralel_", name,"_MinRecords_", MinRecords, "_Paralel_",paralelNu, ".rds"))
  ncol(data2)
} #calculateNewFeatures

if (MinRecords==6) {
  calculateNewFeatures(6, "data6_1", data6_1)
  calculateNewFeatures(6, "data5_1", data5_1)
  calculateNewFeatures(6, "data4_1", data4_1)
  calculateNewFeatures(6, "data3_1", data3_1)
  calculateNewFeatures(6, "data2_1", data2_1)
} 

if (MinRecords==5) {
  calculateNewFeatures(5, "data5_1", data5_1)
  calculateNewFeatures(5, "data4_1", data4_1)
  calculateNewFeatures(5, "data3_1", data3_1)
  calculateNewFeatures(5, "data2_1", data2_1)
} 

if (MinRecords==4) {
  calculateNewFeatures(4, "data4_1", data4_1)
  calculateNewFeatures(4, "data3_1", data3_1)
  calculateNewFeatures(4, "data2_1", data2_1)
}

if (MinRecords==3) {
  calculateNewFeatures(3, "data3_1", data3_1)
  calculateNewFeatures(3, "data2_1", data2_1)
}

if (MinRecords==2) {
  calculateNewFeatures(2, "data2_1", data2_1)
}
