# Supplementary material for: Contribution of temporal data to predictive performance in 30-day readmission of morbidly obese patients
Source: PeerJ. 2017 Apr 25;5:e3230. doi: 10.7717/peerj.3230 (PMC5407280; doi:10.7717/peerj.3230)
Supplement: Supplemental Information 4 [file peerj-05-3230-s004.zip › R_Scripts/S2_first_CopyASCHEDFromNextRecord8.R]

library (plyr)
library(data.table)
library(Matrix)
library(binhf)
# place information aboout scheduled next visit (ASCHED=1) into current record

cNum="27801" #MO

path=paste0(getwd(), "/", cNum, "/")
paralelNu=1


data <- readRDS(paste0("SIDCA_MO_ICD_", cNum, ".rds")) #data for all years, all patients with at least one time occurance of ICD 9 code

data <- data[order(VisitLink,DaysToEvent)]
data1=data
r=nrow(data1)
asc=data1$ASCHED[2:r]
asc[r]=9999
data1=cbind(data1, asc)

data1[, ASCHEDnext := c(asc[-.N], 9999), by = "VisitLink"] # copy value ASCHED  from the next record and when the last record by VisitKLink occurs, then write 9999 becouse we don't know for the future

data1[640800:640883,c("VisitLink", "ASCHED", "asc", "ASCHEDnext"), with=F]

data=data1
saveRDS(data, paste0(path, "SIDCA_MO_ICD_", cNum, "_ASCHED.rds"))
