# Supplementary material for: Contribution of temporal data to predictive performance in 30-day readmission of morbidly obese patients
Source: PeerJ. 2017 Apr 25;5:e3230. doi: 10.7717/peerj.3230 (PMC5407280; doi:10.7717/peerj.3230)
Supplement: Supplemental Information 4 [file peerj-05-3230-s004.zip › R_Scripts/S3_preprocessingTopCodes.R]

library(data.table)

## Example of extracting most frequent ICD codes

cNum="27801" #MO


path=paste0(getwd(), "/", cNum, "/")
data <- readRDS(paste0("SIDCA_MO_ICD_", cNum, ".rds")) #data for all years, all patients with at least one time occurance of ICD 9 code
dim(data)
dataMO=data[data$SID_YEAR==2009,]
dim(dataMO)

dxdata <- dataMO[,20:44,with=F] #preveri stolpce
prdata <- dataMO[,148:168,with=F]

dxvect <- as.vector(as.matrix(dxdata[,1,with=F]))
for(i in 2:25) dxvect <- c(dxvect, as.vector(as.matrix(dxdata[,i,with=F])))  

topdx <- table(dxvect)
topdx <- topdx[order(topdx, decreasing = T)]
print(paste("Num of DX codes:", length(topdx)))
print(topdx[1:20])
a=data.frame(topdx)
a["Percent"]=a["topdx"]/dim(dataMO)[1]*100
a[1:20,]
write.csv2(a[1:100,], paste0(path,cNum,"_top100dx.csv"))


prvect <- as.vector(as.matrix(prdata[,1,with=F]))
for(i in 2:21) prvect <- c(prvect, as.vector(as.matrix(prdata[,i,with=F])))  


toppr <- table(prvect)
toppr <- toppr[order(toppr, decreasing = T)]
print(paste("Num of PR codes:", length(toppr)))
print(toppr[1:20])
a=data.frame(toppr)
a["Percent"]=a["toppr"]/dim(dataMO)[1]*100
a[1:20,]
write.csv2(a[1:100,], paste0(path,cNum,"_top100pr.csv"))


saveRDS(list(topdx=topdx, toppr=toppr), paste0(path, cNum, "_topCodes.rds"))
tc <- readRDS(paste0(path, cNum, "_topCodes.rds"))

plot(topdx[1:100])  
