# Supplementary material for: Contribution of temporal data to predictive performance in 30-day readmission of morbidly obese patients
Source: PeerJ. 2017 Apr 25;5:e3230. doi: 10.7717/peerj.3230 (PMC5407280; doi:10.7717/peerj.3230)
Supplement: Supplemental Information 4 [file peerj-05-3230-s004.zip › R_Scripts/S4_preprocessingPheno.R]

#library(parallel)
#library(doParallel)
library(data.table)
library(Matrix)
#for all databases: data1_1, data2_1, data3_1, data4_1, data5_1, data6_1

cNum="27801" #MO
#OR
#cNum="V854" #BMI>40

path=paste0(getwd(), "/", cNum, "/")
#nuRecords=c(6, 5, 4, 3, 2, 1)

for (m in 6:1) {
print(m)
MinRecords=m # minimal number of records in 365 days (first filter in S2)

if (MinRecords==6) {
  datasetNames=c("data6_1", "data5_1", "data4_1", "data3_1", "data2_1", "data1_1")
}
if (MinRecords==5) {
  datasetNames=c("data5_1", "data4_1", "data3_1", "data2_1","data1_1")
}
if (MinRecords==4) {
  datasetNames=c("data4_1", "data3_1", "data2_1","data1_1")
}
if (MinRecords==3) {
  datasetNames=c("data3_1", "data2_1","data1_1")
}

if (MinRecords==2) {
  datasetNames=c("data2_1","data1_1")
}
if (MinRecords==1) {
  datasetNames=c("data1_1")
}

#datasetNames=c("data2_1", "data3_1", "data4_1", "data6_1")

for (k in 1: length(datasetNames)) {
  #name="data5_1"
  print(datasetNames[k])
  name=datasetNames[k]
  

  r=MinRecords+1-k
  data=readRDS(paste0(path, cNum, "_365daysPerPatient_paralel_HospNumber_allPatiensWithLast_", name,"_MinRecords_", MinRecords, "_all.rds"))
  topCodes <- readRDS(paste0(path, cNum, "_topCodes.rds"))
  tcd <- topCodes[["topdx"]]
  tcp <- topCodes[["toppr"]]

  source('getSparseMatrix.R')
  newSparseD <- getSparseMatrixHCUP(data=data[,20:44,with=F], names=names(tcd[1:(length(tcd)/10)]))
  newSparseP <- getSparseMatrixHCUP(data=data[,148:168,with=F], names=names(tcp[1:(length(tcp)/10)]))

  data[,"r30"]<-as.numeric(data[,Readmit30])
  colnames(newSparseP) <- paste0("P_", colnames(newSparseP))

  keep <- colnames(data) %in% c("VisitLink", "AGE", "FEMALE", "LOS", "NCHRONIC", "NPR", "Homeless", "DSHOSPID", "RACE", "SID_YEAR", "ASCHED" , "DaysToReadmission", "DaysFromLastAdmission", names(data)[297:ncol(data)])

  dataT <- Matrix(as.matrix(data[,keep,with=F]), sparse=T)
  dataT <- cBind(dataT, newSparseD, newSparseP)

  saveRDS(dataT, paste0(path,"bigSparse_10perc_", cNum, "_", name, "_MinRecords_", MinRecords,".rds")) #for last 5 records of patients in 365 days

} #for dataset names
  
} #for MinRecords 1:6
MinRecords=2
name="data2_1"
dataT=readRDS(paste0(path,"bigSparse_10perc_", cNum, "_", name, "_MinRecords_", MinRecords,".rds")) #for last 5 records of patients in 365 days
dim(dataT)
colnames(dataT)
