# Supplementary material for: Contribution of temporal data to predictive performance in 30-day readmission of morbidly obese patients
Source: PeerJ. 2017 Apr 25;5:e3230. doi: 10.7717/peerj.3230 (PMC5407280; doi:10.7717/peerj.3230)
Supplement: Supplemental Information 4 [file peerj-05-3230-s004.zip › R_Scripts/S5_CombineVisits_NOparalel.R]

#library(plry)
library(Matrix)
library(data.table)

#Combine all visits into one record - aggregated variables for 365 days for each patient
cNum="27801" #MO

path=paste0(getwd(), "/", cNum, "/") #choose if want to check only if  DX and PR occurs

MinRecords=1

paralel=TRUE


#Create new variables that counts the number od occurrances of specific diagnoze in previous hospitalizations
countOccurranceOfDxPR<-function (d) {  #d= mattrix of all diagnoses and procedures for a specific patient; 
  
  if (nrow(d)>1) {
    grp <- 2:nrow(d)
  
    a=sapply(grp, function(x) colSums(d[1:x, ]))
    nuDF=rbind(d[1,], t(a))
 } else {nuDF=d[1,]}
  #do.call(rbind, d[1,], t(sapply(grp, function(x) colSums(d[1:x, ]))))
    return(nuDF)
}


#Create new variables that is 1 if a specific diagnoze occurs in previous hospitalizations and 0 if not
OccurranceOfDxPR<-function (d) {  #d= mattrix of all diagnoses and procedures for a specific patient; 
  
  if (nrow(d)>1) {
    grp <- 2:nrow(d)
    
    a=sapply(grp, function(x) colSums(d[1:x, ]))
    a[a>0]<-1
    nuDF=rbind(d[1,], t(a))
  } else {nuDF=d[1,]}
  #do.call(rbind, d[1,], t(sapply(grp, function(x) colSums(d[1:x, ]))))
  return(nuDF)
}


#name= "data4_1"


if (MinRecords==6) {
  datasetNames=c("data6_1", "data5_1", "data4_1", "data3_1", "data2_1", "data1_1")
}
if (MinRecords==5) {
  datasetNames=c("data5_1", "data4_1", "data3_1", "data2_1", "data1_1")
}
if (MinRecords==4) {
  datasetNames=c("data4_1", "data3_1", "data2_1", "data1_1")
}
if (MinRecords==3) {
  datasetNames=c("data3_1", "data2_1", "data1_1")
}
if (MinRecords==2) {
  datasetNames=c("data2_1", "data1_1")
}
if (MinRecords==1) {
  datasetNames=c("data1_1")
}

if (MinRecords==1) {
  data=readRDS(paste0(path,"bigSparse_10perc_", cNum, "_", name, "_MinRecords_", MinRecords,".rds")) #for last 5 records of patients in 365 days
  saveRDS(data, paste0(path, cNum, "_LastRecord_365daysHistory_includeCurrentDXPR_", name,"_MinRecords_", MinRecords, ".rds"))
  saveRDS(data, paste0(path, cNum, "_LastRecord_365daysHistory_noCurrentDXPR_", name, "_MinRecords_", MinRecords,".rds"))
}

if (!MinRecords==1) {
for (k in 1: length(datasetNames)) {
  #name="data5_1"
  print(datasetNames[k])
  name=datasetNames[k]
  
#data1_1 is generated from data 6_1 where we exclude features from history
  if(name=="data1_1") {
    data=readRDS(paste0(path, cNum, "_LastRecord_365daysHistory_includeCurrentDXPR_", datasetNames[1],"_MinRecords_", MinRecords, ".rds"))
    dim(data)
    colnames(data)
    data1=data[,c(1:15, 64:355)]
    colnames(data1)
    saveRDS(data1, paste0(path, cNum, "_LastRecord_365daysHistory_includeCurrentDXPR_", name,"_MinRecords_", MinRecords, ".rds"))
    saveRDS(data1, paste0(path, cNum, "_LastRecord_365daysHistory_noCurrentDXPR_", name, "_MinRecords_", MinRecords,".rds"))
  }
  if(!name=="data1_1") {
      data=readRDS(paste0(path,"bigSparse_10perc_", cNum, "_", name, "_MinRecords_", MinRecords,".rds"))
      #data=readRDS(paste0(path,"bigSparse_10perc_", cNum, "_365days.rds"))
      class(data)
      uniqueVisitLink=unique(data[,"VisitLink"])
      print(length(uniqueVisitLink))
      
      if (paralel==T){
        #for paralel
        fourth=ceiling(length(uniqueVisitLink)/4)
        parallelDiv=c(fourth,2*fourth, 3*fourth)
        ttt=data[,"VisitLink"]<=uniqueVisitLink[parallelDiv[1]]
        
        data2=data[ttt,]
        #data2=data2[164719:165700,]  #ZACASNO
        uniqueVisitLink=unique(data2[,"VisitLink"])
        length(uniqueVisitLink)
        # end for paralel
        data=data2
      } #ifparalel
      
      dd=c()
      ptm <- proc.time()
      for (i in 1:length(uniqueVisitLink)) { #DX: 65-856; 30%= 65:302;  PR:857-1130; 30%= 857:939
         rVisitLink=(data[data[,"VisitLink"]==uniqueVisitLink[i], c(65:280, 784:858)]) #Dx (65-783) PR(784-1030); for 30% of diagnoses(719) and procedures (247): DX->65-280; PR->784-858
        
          if (is.null(nrow(rVisitLink))) {rVisitLink=t(rVisitLink)}
        
          dd=rBind(dd, countOccurranceOfDxPR(rVisitLink)) #count the number of times that a specific diagnose occurs in specific patient

        print(i)
      }
      proc.time() - ptm 
      colnames(dd)=paste0("Nu_",colnames(dd))
      plot(dd[,ncol(dd)-50])
      plot(dd[,14])
      if (paralel==T){
        saveRDS(dd, paste0(path, cNum, "_CountedNuDXandPR_365days_", name, "_MinRecords_", MinRecords, "_Paralel_", paralelNu, ".rds"))  # for nonparalel !!! file with number of occurances of specific diagnose until current hospitalization for each patient.
      } else {
        saveRDS(dd, paste0(path, cNum, "_CountedNuDXandPR_365days_", name, "_MinRecords_", MinRecords, ".rds"))  # for nonparalel !!! file with number of occurances of specific diagnose until current hospitalization for each patient.
      }

      #CHOOSE THIS 
      data2=data  #if not paralel
      keep=data2[,1:64] # use this if you want to exclude individual procedures and diagnoses for current hospitalization
      data_CC=cBind(keep,dd)  #exclude sum of occurances of diagnoses and procedures and mean
      if (paralel==T) {
        saveRDS(data_CC, paste0(path, cNum, "_CountedNuDXandPR_365days_noCurrentDXPR_", name, "_MinRecords_", MinRecords, "_Paralel_",paralelNu, ".rds"))
      } else {#if not paralel
        saveRDS(data_CC, paste0(path, cNum, "_CountedNuDXandPR_365days_noCurrentDXPR_", name, "_MinRecords_", MinRecords, ".rds"))
      }

      uniqueVisitLink=unique(data_CC[,"VisitLink"])
      tmp=data_CC[data_CC[,"VisitLink"]==uniqueVisitLink[1],]
      #last=Matrix(t(tmp[nrow(tmp),]),sparse=T)
      if (is.numeric(tmp)) {  #if only one record for patient then ddd is a numeric vector
        last=tmp} else {
          last=tmp[nrow(tmp),]  
        }
      for (i in (2:length(uniqueVisitLink))) {
        ddd=data_CC[data_CC[,"VisitLink"]==uniqueVisitLink[i],]
        if (is.numeric(ddd)) {  #if only one record for patient then ddd is a numeric vector
          last=rBind(last, ddd)} 
        else {
          last=rBind(last, ddd[nrow(ddd),])}
        print(i)
      }
      if (paralel==T) {
        saveRDS(last, paste0(path, cNum, "_LastRecord_365daysHistory_noCurrentDXPR_", name, "_MinRecords_", MinRecords, "_Paralel_", paralelNu, ".rds"))
      } else { #if not paralel:
        saveRDS(last, paste0(path, cNum, "_LastRecord_365daysHistory_noCurrentDXPR_", name, "_MinRecords_", MinRecords,".rds"))
      }
      
      
      data2=data[,c(1:280, 784:858)]
      data_C=cBind(data2,dd)  #include sum of occurances of diagnoses and procedures and mean
      if (paralel==T) {
        saveRDS(data_C, paste0(path, cNum, "_CountedNuDXandPR_365days_includeCurrentDXPR_", name, "_MinRecords_", MinRecords,"_Paralel_",paralelNu, ".rds"))
      } else { #if not paralel:
        saveRDS(data_C, paste0(path, cNum, "_CountedNuDXandPR_365days_includeCurrentDXPR_", name, "_MinRecords_", MinRecords, ".rds"))
      }
      uniqueVisitLink=unique(data_C[,"VisitLink"])
      tmp=data_C[data_C[,"VisitLink"]==uniqueVisitLink[1],]
      if (is.numeric(tmp)) {  #if only one record for patient then ddd is a numeric vector
        last=tmp} else {
          last=tmp[nrow(tmp),]  
        }
      
      for (i in (2:length(uniqueVisitLink))) {
        ddd=data_C[data_C[,"VisitLink"]==uniqueVisitLink[i],]
        if (is.numeric(ddd)) {  #if only one record for patient then ddd is a numeric vector
          last=rBind(last, ddd)} 
        else {
          last=rBind(last, ddd[nrow(ddd),])}
        print(i)
      }
      if (paralel==T) {
        saveRDS(last, paste0(path, cNum, "_LastRecord_365daysHistory_includeCurrentDXPR_",name,"_MinRecords_", MinRecords,"_Paralel_", paralelNu, ".rds"))
      } else {#if not paralel:
        saveRDS(last, paste0(path, cNum, "_LastRecord_365daysHistory_includeCurrentDXPR_", name,"_MinRecords_", MinRecords, ".rds"))
      }
  } #if not data1_1
} # for dataset names

} # if MinRecords not 1
