# Supplementary material for: Contribution of temporal data to predictive performance in 30-day readmission of morbidly obese patients
Source: PeerJ. 2017 Apr 25;5:e3230. doi: 10.7717/peerj.3230 (PMC5407280; doi:10.7717/peerj.3230)
Supplement: Supplemental Information 4 [file peerj-05-3230-s004.zip › R_Scripts/S6_GlmNet8_100times10foldCV.R]

library(glmnet)
library(pROC)
library(caret)
library(data.table)
library(Matrix)

cNum="27801"
#cNum="V854"
path=paste0(getwd(), "/", cNum, "/")
currDX="currDXPR_NotIncluded"
#currDX="currDXPR_included"
binaryDXPR=F

CalcuMeanNumeric=F

xFoldCV=T

MinRecords=5

if (xFoldCV==TRUE) {
  if (CalcuMeanNumeric==TRUE){
    if (binaryDXPR==T) {
      logfile <- paste0(path,"logfileGlmNet_", currDX, "_", cNum,"_MinRecords", MinRecords, "_binaryDXPR_MeanNumericFeatures_XFoldCV.csv")
    } else {
      logfile <- paste0(path,"logfileGlmNet_", currDX, "_", cNum,"_MinRecords", MinRecords,"_NumericDXPR_MeanNumericFeatures_XFoldCV.csv")
    }
  } else {
    if (binaryDXPR==T) {
      logfile <- paste0(path,"logfileGlmNet_", currDX, "_", cNum,"_MinRecords", MinRecords, "_binaryDXPR_XFoldCV.csv")
    } else {
      logfile <- paste0(path,"logfileGlmNet_", currDX, "_", cNum,"_MinRecords", MinRecords,"_NumericDXPR_XFoldCV.csv")
    }
  }
} else
if (CalcuMeanNumeric==TRUE){
  if (binaryDXPR==T) {
    logfile <- paste0(path,"logfileGlmNet_", currDX, "_", cNum,"_MinRecords", MinRecords, "_binaryDXPR_MeanNumericFeatures.csv")
  } else {
    logfile <- paste0(path,"logfileGlmNet_", currDX, "_", cNum,"_MinRecords", MinRecords,"_NumericDXPR_MeanNumericFeatures.csv")
  }
} else {
  if (binaryDXPR==T) {
    logfile <- paste0(path,"logfileGlmNet_", currDX, "_", cNum,"_MinRecords", MinRecords, "_binaryDXPR.csv")
  } else {
    logfile <- paste0(path,"logfileGlmNet_", currDX, "_", cNum,"_MinRecords", MinRecords,"_NumericDXPR.csv")
  }
}


## Evaluate LASSO (via GLMNET)

evalGLMNET <- function(X, Y, Xt, Yt, alpha, i, seed, cNum, groupSize, NuRecords) {
  
  # build model
  fit <- NULL
  try(fit <- cv.glmnet(X, Y, family="binomial", type="auc", nfolds=5, alpha=alpha))
  if(is.null(fit)) return(NULL)
  
  
  # Count selected features
  numSelectedMin <- fit$nzero[which(fit$lambda == fit$lambda.min)]
  # Predict on test set
  predMin <- predict(fit, type="response", Xt, s="lambda.min")
  percPos <- sum(Y)/length(Y)
  # Calculate Metrics MIN
  brier <- mean((predMin-Yt)^2)
  result.roc <- roc(Yt, predMin[,1])
  
  result.coords <- coords(result.roc, "best", best.method="closest.topleft", 
                          ret=c("threshold", "accuracy", "sensitivity", "specificity", "ppv", "npv"))
  
  
  coefs=as.vector(coef(fit, s = "lambda.min"))[2:(ncol(X)+1)]
  
  if (CalcuMeanNumeric==T){  #calculate mean value for numeric features (for report only)
    coefs2 <- coefs[59:length(coefs)]
    coefs2[coefs2>0] <- 1
    coefs2[coefs2<0] <- -1
    coefs <- c(colMeans(X[,1:61]), coefs2)
  } else {
    coefs2 <- coefs[1:length(coefs)]
    coefs2[coefs2>0] <- 1
    coefs2[coefs2<0] <- -1
    coefs <- coefs2
  }
  
  str <- paste(NuRecords, Sys.time(), seed, groupSize, percPos, cNum, result.roc$auc, brier, 
               paste0(result.coords[2:6], collapse=","), numSelectedMin,
               paste0(coefs, collapse=","), sep=",")
  cat(paste0(str,"\n"), file=logfile, append=T)

  return(str)
  
}


# *********** MAIN **********

# First select number of records for each patient that will be used in futher analysis 
#library(Matrix)
#library(data.table)


# if not 6_1, 5_1,...
#data=readRDS(paste0(path, cNum, "_LastRecord_365daysHistory_noCurrentDXPR_all.rds"))
#OR
#data=readRDS(paste0(path, cNum, "_LastRecord_365daysHistory_includeCurrentDXPR_all.rds"))

#if data5_1, data4_1,...) analysis:
#datasetNames=c("data6_1", "data5_1", "data4_1", "data3_1", "data2_1", "data1_1")
#datasetNames=c("data2_1", "data3_1", "data4_1", "data6_1")

if (MinRecords==6) {
  datasetNames=c("data6_1", "data5_1", "data4_1", "data3_1", "data2_1", "data1_1")
}
if (MinRecords==5) {
  datasetNames=c("data5_1", "data4_1", "data3_1", "data2_1", "data1_1")
}
if (MinRecords==4) {
  datasetNames=c("data4_1", "data3_1", "data2_1", "data1_1")
}
if (MinRecords==3) {
  datasetNames=c("data3_1", "data2_1", "data1_1")
}
if (MinRecords==2) {
  datasetNames=c("data2_1", "data1_1")
}

for (k in 1: length(datasetNames)) {
#name="data5_1"
  print(datasetNames[k])
  name=datasetNames[k]
  
  if (currDX=="currDXPR_included") {
    data=readRDS(paste0(path, cNum, "_LastRecord_365daysHistory_includeCurrentDXPR_", name,"_MinRecords_", MinRecords, ".rds"))
  } else {
    data=readRDS(paste0(path, cNum, "_LastRecord_365daysHistory_noCurrentDXPR_", name, "_MinRecords_", MinRecords,".rds"))
  }
  
  if (!currDX=="currDXPR_included" & binaryDXPR==T) {
    tmp=data[,65:ncol(data)]
    tmp[tmp>0]<-1
    data=cbind(data[,1:64], tmp)
    }
  
  #data=readRDS(paste0(path, cNum, "_LastRecord_365daysHistory_noCurrentDXPR_", name, ".rds"))
  #dim(data)
  #colnames(data)
  #OR
  #data=readRDS(paste0(path, cNum, "_LastRecord_365daysHistory_includeCurrentDXPR_", name, ".rds"))
  
  table(data[,"r30"])
  prop.table(table(data[,"r30"]))
  paste ("Nu of all patients: ",nrow(data))
  
  #change SID_YEAR and RACE to dummy variable:
  race=as.matrix(data[,"RACE"])
  #race[race==-9]<-NA
  race=as.factor(race)
  race=data.frame(race)
  raceDouble=model.matrix(~.,race)  
  raceDouble=raceDouble[, -c(1)] #exclude race=-9 with excluding intercept
  #DSHOSPID=as.matrix(data[,"DSHOSPID"])  #356 levels
  #DSHOSPID=as.factor(DSHOSPID)
  #DSHOSPID=data.frame(DSHOSPID)
  #DSHOSPIDdouble=model.matrix(~.-1,DSHOSPID) 
  SIDYEAR=as.matrix(data[,"SID_YEAR"])
  SIDYEAR=as.factor(SIDYEAR)
  SIDYEAR=data.frame(SIDYEAR)
  SIDYEARdouble=model.matrix(~.-1,SIDYEAR) 
  raceDouble1=Matrix(raceDouble, sparse=T)
  SIDYEARdouble1=Matrix(SIDYEARdouble, sparse=T)
  #data=data[,-c(2, 8, 10)] # exclude DSHOSPID, SID_YEAR and RACE
  data=data[,-which(colnames(data) %in% c("DSHOSPID", "SID_YEAR", "RACE"))] #exclude TotalNuDays, nuHosp and HospNumber
  
  dataDouble=cBind(data[,1:3],raceDouble1,SIDYEARdouble1,  data[,4:ncol(data)])
  
  data1=dataDouble[, -which(colnames(dataDouble) %in% c("TotalNuDays", "nuHosp", "HospNumber"))] #exclude TotalNuDays, nuHosp and HospNumber

  if (xFoldCV==TRUE) {
    if (CalcuMeanNumeric==TRUE){
      if (binaryDXPR==T) {
        saveRDS(data1, paste0(path,cNum, "_LastRecord_365daysHistory_", currDX, "_", name,"_MinRecords_", MinRecords, "_binaryDXPR_MeanNumericFeatures_XFoldCV_", "FinalDBForModelling.rds" ))
      } else {
        saveRDS(data1, paste0(path,cNum, "_LastRecord_365daysHistory_", currDX, "_", name,"_MinRecords_", MinRecords, "_NumericDXPR_MeanNumericFeatures_XFoldCV_", "FinalDBForModelling.rds" ))
      }
    } else {
      if (binaryDXPR==T) {
        saveRDS(data1, paste0(path,cNum, "_LastRecord_365daysHistory_", currDX, "_", name,"_MinRecords_", MinRecords, "_binaryDXPR_XFoldCV_", "FinalDBForModelling.rds" ))
      } else {
        saveRDS(data1, paste0(path,cNum, "_LastRecord_365daysHistory_", currDX, "_", name,"_MinRecords_", MinRecords, "_NumericDXPR_XFoldCV_", "FinalDBForModelling.rds" ))
      }
    }
  } else {
    if (CalcuMeanNumeric==TRUE){
      if (CalcuMeanNumeric==TRUE){
        if (binaryDXPR==T) {
          saveRDS(data1, paste0(path,cNum, "_LastRecord_365daysHistory_", currDX, "_", name,"_MinRecords_", MinRecords, "_binaryDXPR_MeanNumericFeatures_", "FinalDBForModelling.rds" ))
        } else {
          saveRDS(data1, paste0(path,cNum, "_LastRecord_365daysHistory_", currDX, "_", name,"_MinRecords_", MinRecords, "_NumericDXPR_MeanNumericFeatures_", "FinalDBForModelling.rds" ))
        }
      } else {
        if (binaryDXPR==T) {
          saveRDS(data1, paste0(path,cNum, "_LastRecord_365daysHistory_", currDX, "_", name,"_MinRecords_", MinRecords, "_binaryDXPR_", "FinalDBForModelling.rds" ))
        } else {
          saveRDS(data1, paste0(path,cNum, "_LastRecord_365daysHistory_", currDX, "_", name,"_MinRecords_", MinRecords, "_NumericDXPR_", "FinalDBForModelling.rds" ))
        }
      }
    }  
  }  
  
 
  #data1=dataDouble #only if data1_1
  dim(data1)
  table(data1[,"r30"])
  prop.table(table(data1[,"r30"]))
  paste ("Nu of all patients: ",nrow(data1))
  
  #data1=data
  if (name=="data1_1") {
    keep <- colnames(data1) %in% c("r30","DaysToReadmission", "VisitLink", "DaysFromLastAdmission")
  } else {
    keep <- colnames(data1) %in% c("r30","DaysToReadmission", "VisitLink")
  }
  r30 <- data1[,"r30"]
  data1 <- data1[,-which(keep)] #to test how accurate is the model if we dont include diagnoses and procedures

  if (xFoldCV==F) {
  # 1) RANDOM SPLIT METHOD
  rep=10
  coefDFNZeroAll=list()
  alpha=1
  cat(paste0("NuRecords, Timestamp, Seed, GroupSize, PercPos, ComboNum, AUC, Brier, Accuracy, Sensitivity, Specificity, PPV, NPV, NumSelectedMin, ",
             paste0(colnames(data1), collapse=", "), "\n"), file=logfile, append=T)
  groupSize=as.numeric(nrow(data1))
  for (i in 1:rep) {
    ptm <- proc.time()
    seed=i
    set.seed (seed)
    train<- as.numeric(createDataPartition(r30, p=0.70, list=FALSE, times=1))
    X <- data1[train,]
    Y <- r30[train]
    Xt <- data1[-train,] #test
    Yt <- r30[-train]
   # df=evalGLMNET(X,Y,Xt,Yt,1)
  
    df=evalGLMNET(X, Y, Xt, Yt, alpha, i, seed, cNum, groupSize,MinRecords+1-k)
    print(i)
    
  }
  
  }  else {

# 2) k-FOLD CROSS VALIDATION METHOD 

for (s in 1: 100) {
  x=10 # 10-fold CV
  foldSize=nrow(data1)*(100/x)/100 
  seed=s*145-122
  set.seed (seed)
  groupSize=as.numeric(nrow(data1))
  
  fold <- sample(rep(1:x,length=nrow(data1)))
  
  coefDFNZeroAll=list()
  alpha=1
  cat(paste0("NuRecords, Timestamp, Seed, GroupSize, PercPos, ComboNum, AUC, Brier, Accuracy, Sensitivity, Specificity, PPV, NPV, NumSelectedMin, ",
             paste0(colnames(data1), collapse=", "), "\n"), file=logfile, append=T)

  
  #dd=cBind(data, r30)
  
  #model <- train(r30~., data=dd, trControl=train_control, method="ridge")
  for (i in 1:x) {
    ptm=proc.time()
   # train <- data[!(fold==i),]
  #  test=data[fold==i,]
    X <- data1[!(fold==i),] #train
    Y <- r30[!(fold==i)]
    Xt <- data1[fold==i,] #test
    Yt <- r30[fold==i]
    df=evalGLMNET(X, Y, Xt, Yt, alpha, i, seed, cNum, groupSize,MinRecords+1-k)
    print(paste(MinRecords, "/", name, "/", s, "/", i))
  }

} # for 100 repetitions of 10-fold CV
} #else
} #for database names

# ******** for testing basic clasifier withouth past

# 1) RANDOM SPLIT METHOD


basic = data_C[RecordNu==5,c(1:10, 71:224, 582:629)]
trainSize=nrow(basic)*0.7

rep=100
coefDFNZeroAll=list()
for (i in 1:rep) {
  ptm <- proc.time()
  set.seed (i)
  train <- sample(1:nrow(basic), trainSize, replace=FALSE)
  X <- basic[train,]
  Y <- r30[train]
  Xt <- basic[-train,] #test
  Yt <- r30[-train]
  df=evalGLMNET(X,Y,Xt,Yt,1)
  coefDFNZero=df[1]
  coefDF=df[3]
  coefM=df[3][[1]]
  coefM[!(coefM[,2]==0),2]<-as.numeric(1)
  auc=as.numeric(df[2])
  if (i>1) {
    coefMSum=coefMSum + coefM[,2]
    coefDFNZeroAll=c(coefDFNZeroAll, coefDFNZero)
    aucM=c(aucM, auc)
    coefDFM=c(coefDFM, coefDF)} else { 
      coefMSum=coefM[,2]
      coefDFNZeroAll=coefDFNZero
      aucM=auc
      coefDFM=coefDF
    }
  print(i)
  print(aucM)
  print(proc.time()-ptm)
}

#coefDFM
aucM
mean(aucM)
sum=cbind(coefM[1],coefMSum)
sum
sd(aucM) #calculate standard error of the mean and 95% CI of population mean
error=qnorm(0.975)*sd(aucM)/sqrt(length(aucM))
left=mean(aucM)-error
right=mean(aucM)+error
paste("mean = ", mean(aucM), "; sd = ", sd(aucM), "; 95% CI = (", left, ", ", right, ")" )

coefDFNZeroAll
print("Number of coeficients in each model for k-th fold")
nuAll=c()
nuPos=c()
nuNeg=c()
for (i in 1:rep) {
  print(paste("Fold: ",i))
  print(paste ("Number of all coeficients:",nrow(coefDFNZeroAll[[i]])))
  nuAll=c(nuAll,nrow(coefDFNZeroAll[[i]]))
  pos=coefDFNZeroAll[[i]][2]>0
  NuPosCoef=nrow(pos)
  nuPos=c(nuPos,NuPosCoef)
  nuNeg=c(nuNeg, nrow(coefDFNZeroAll[[i]])-NuPosCoef)
  print(paste("Number of positive coeficients: ", NuPosCoef))
  print(paste("Number of negative coeficients: ", nrow(coefDFNZeroAll[[i]])-NuPosCoef))
}
max(nuAll)
mean(nuAll)
min(nuAll)
nuPos==nuAll

sumNonZero=sum[sum[,2]>0,]
write.csv2(sumNonZero, paste0("NonZeroCoef_Sum_", nuRecords, "Records_TrainTest7030_nuRep", rep, ".csv"))
